# Supplementary material for: Silencing of Ago-2 Interacting Protein SERBP1 Relieves KCC2 Repression by miR-92 in Neurons
Source: Cells. 2022 Mar 20;11(6):1052. doi: 10.3390/cells11061052 (PMC8947033; doi:10.3390/cells11061052)
Supplement: Supplementary file 1 [file cells-11-01052-s001.zip]

Archive with 1 entries (1 files):
- cells-1624009-supplementary.pdf
